# Supplementary material for: Cell-Type-Specific Gene Regulatory Networks of Pro-Inflammatory and Pro-Resolving Lipid Mediator Biosynthesis in the Immune System
Source: Int J Mol Sci. 2023 Feb 22;24(5):4342. doi: 10.3390/ijms24054342 (PMC10001763; doi:10.3390/ijms24054342)
Supplement: Supplementary file 1 [file ijms-24-04342-s001.zip]

Archive with 5 entries (5 files):
- FigureS1.jpg
- FigureS2.jpg
- FigureS3.jpg
- Hoch_et_al_LipidNetworks_Supplementary File S1.pdf
- Hoch_et_al_LipidNetworks_Supplementary File S2.pdf
